# Supplementary material for: Immunolipidomics Reveals a Globoside Network During the Resolution of Pro-Inflammatory Response in Human Macrophages
Source: Front Immunol. 2022 Jun 30;13:926220. doi: 10.3389/fimmu.2022.926220 (PMC9280915; doi:10.3389/fimmu.2022.926220)
Supplement: Supplementary file 2 [file Table_1.xlsx]

## Sheet: Supplementary Table 1
Supplementary Table 1. Individual lipid specie measurements by LC-MS/MS found in eight distinct lipid clusters (LC1-LC8; Related to Figure 1). Not attributed (NA) refers to lipid species that do not belong to any clusters.
Lipid Class	CE	CE	CE	CE	CE	CE	CE	CE	CE	CE	CE	CE	CE	CE	CE	Cer	Cer	Cer	Cer	Cer	Cer	Cer	Cer	Cer	Cer	Cer	Cer	Cer	Cer	Cer	Cer	Cer	Cer	Cer	Cer	Cer	Cer	Cer	Cer	Cer	Cer	Cer	Cer	Chol	Globoside	Globoside	Globoside	Globoside	Globoside
Lipid Cluster (related to Fig1)	LC7	LC7	NA	NA	LC7	LC7	LC7	LC7	LC7	LC7	LC7	LC7	LC7	LC7	LC7	NA	NA	LC3	LC1	NA	LC3	LC1	LC1	NA	NA	LC2	NA	NA	NA	NA	LC3	LC5	LC5	NA	NA	LC5	LC7	NA	LC5	LC5	NA	LC2	LC2	NA	LC8	LC8	LC8	LC8	LC8
Lipid specie	CE 16:0	CE 18:1	CE 18:2	CE 18:3	CE 20:2	CE 20:3	CE 20:4	CE 20:5	CE 22:4	CE 22:5	CE 22:6	CE 24:1	CE 24:4	CE 24:5	CE 24:6	Cer C32:1 d16:1/C16:0	Cer C32:1 d18:1/C14:0	Cer C32:2 d18:2/C14:0	Cer C33:1 d16:1/C17:0	Cer C34:1 d18:1/C16:0	Cer C34:2 d18:2/C16:0	Cer C36:1 d18:1/C18:0	Cer C36:2 d18:2/C18:0	Cer C38:1 d16:1/C22:0	Cer C38:1 d18:1/C20:0	Cer C38:2 d18:2/C20:0	Cer C39:1 d16:1/C23:0	Cer C40:1 d16:1/C24:0	Cer C40:1 d18:1/C22:0	Cer C40:2 d16:1/C24:1	Cer C40:2 d18:1/C22:1	Cer C40:2 d18:2/C22:0	Cer C40:3 d18:2/C22:1	Cer C41:1 d18:1/C23:0	Cer C41:2 d18:1/C23:1	Cer C41:3 d18:2/C23:1	Cer C42:1 d18:1/C24:0	Cer C42:2 d18:1/C24:1	Cer C42:2 d18:2/C24:0	Cer C42:3 d18:2/C24:1	Cer C44:1 d18:1/C26:0	Cer C44:2 d18:2/C26:0	Cer C44:3 d18:2/C26:1	Cholesterol	Gb3(d18:1)(C16:0)	Gb3(d18:1)(C22:0)	Gb3(d18:1)(C23:0)	Gb3(d18:1)(C24:0)	Gb3(d18:1)(C24:1)
untreated_Donor 1	0.03	0.61	0.25	0.12	0.17	2.25	5.15	3.99	3.88	21.66	60.4	0	1.19	3.74	11.89	0.83	1.61	0.14	0.09	58.17	9.25	1.44	0.29	0.27	0.51	0.11	0.1	1.09	10.79	1	1.52	0.94	0.2	6.39	1.55	0.17	63.3	49.89	5.34	4.06	0.94	0.17	0.56	365.56	0.52	0.21	0.07	0.49	0.39
30m_Donor 1	0.05	0.67	0.49	0.25	0.18	2.67	7.97	5.88	3.22	16.03	60.6	0	0.94	3.05	8.76	0.43	0.65	0.07	0.05	21.46	4.93	1.71	0.08	0.11	0.34	0.06	0.06	0.44	4.69	0.32	0.55	0.48	0.07	2.86	0.38	0.06	33.65	16.21	2.59	1.08	0.74	0.13	0.36	342.3	0.57	0.03	0.06	0.35	0.29
3h_Donor 1	0.08	0.92	0.54	0.28	0.21	4.19	22	11.59	7.95	22.78	56.07	0.01	1.93	4.25	8.29	0.72	1.68	0.09	0.07	52.06	6.76	3.03	0.37	0.19	0.84	0.07	0.06	0.52	12.02	0.43	1.59	0.56	0.09	4.33	1.37	0.1	41.98	32.92	1.51	1.11	0.85	0.06	0.23	309.55	0.46	0.06	0.01	0.55	0.31
8h_Donor 1	0.15	4.36	0.71	0.35	1.21	16.97	55.07	40.43	60.64	106.5	131.17	0.18	31.06	34.45	28.58	1.4	2.28	0.18	0.09	93.83	9.14	2.83	0.4	0.42	0.11	0.11	0.23	1.69	18.44	1.56	1.54	0.91	0.14	10.22	2.08	0.15	102.84	91.94	3.32	2.93	1.21	0.1	0.32	456.44	1.34	0.34	0.21	2.42	2.26
16h_Donor 1	0.26	8.89	0.99	0.45	4.33	24.04	45.93	44.96	90.67	149.7	215.24	0.47	60.51	61.06	34.57	2.09	3.78	0.26	0.13	178.76	15.82	4.27	0.41	0.74	1.61	0.21	0.24	2.87	30.86	2.4	2.63	1.58	0.22	13.26	3.91	0.24	149.44	131.2	7.44	4.7	1.72	0.12	0.41	377.15	16.29	6.92	2.56	32.43	28.92
untreated_Donor 2	0.05	0.78	0.39	0.22	0.22	3.02	7.6	5.67	3.65	22.26	73.24	0	0.91	3.47	12.25	0.92	1.18	0.15	0.09	60.13	9.51	1.63	0.39	0.34	0.53	0.16	0.17	1.45	12.51	1.34	1.38	1.33	0.23	5.93	1.5	0.21	74.01	61.24	9.62	5.73	0.88	0.14	0.52	342.56	0.45	0.03	0	0.26	0.01
30m_Donor 2	0.04	0.62	0.44	0.22	0.19	2.35	7.25	5.18	2.36	12.38	50.42	0.01	0.63	2.22	7.77	0.47	0.64	0.04	0.07	18.83	3.71	1.75	0.12	0.18	0.42	0.08	0.1	0.75	5.23	0.45	0.44	0.57	0.07	3.7	0.54	0.06	46.67	22.36	3.92	1.89	0.73	0.11	0.32	267.06	0.02	0.02	0.01	0.36	0.39
3h_Donor 2	0.07	1.29	0.55	0.36	0.32	5.93	34.68	19.09	11.03	35.28	78.89	0.03	2.41	5.13	10.74	0.96	1.3	0.12	0.07	70.11	7.85	4.16	0.45	0.25	1.26	0.07	0.12	0.2	18.92	0.91	1.63	0.85	0.12	6.79	1.37	0.1	73.46	53.54	3.42	2.4	0.91	0.1	0.28	445.07	0.48	0.02	0.03	0.23	0.37
8h_Donor 2	0.37	8.16	1.99	1.2	1.85	31.76	112.9	74.35	79.98	185.29	378.21	0.21	27.14	37.3	59.7	1.51	1.84	0.15	0.13	104.56	10.04	3.05	0.52	0.57	0.82	0.13	0.25	2.28	21.48	2.29	1.37	1.35	0.16	11.42	2.43	0.19	114.41	90.88	6.66	4.13	1.13	0.11	0.31	419.2	0.65	0.03	0.09	0.83	0.91
16h_Donor 2	0.31	10.8	1.24	0.66	3.77	35.38	72.01	68.63	105.47	220.65	393.22	0.41	53.6	70.11	53.91	2.07	2.75	0.2	0.15	167.62	13.41	3.9	0.46	0.74	1.27	0.18	0.33	2.57	31.27	2.5	2.39	1.52	0.2	15.1	3.32	0.19	161.74	130.22	6.86	4.55	1.69	0.08	0.29	519.23	4.98	2.63	1.11	12.12	10.8
untreated_Donor 3	0.04	0.49	0.37	0.2	0.06	1.08	4.06	2.79	0.89	4.86	14.92	0	0.22	0.56	1.42	0.35	0.51	0.04	0.05	13.69	2.38	0.76	0.03	0.15	0.25	0.04	0.1	0.38	4.4	0.31	0.37	0.47	0.05	3.17	0.41	0.06	28.48	14.47	2.07	0.81	0.43	0.06	0.13	151.05	0.04	0.07	0.03	0.08	0.09
30m_Donor 3	0.04	0.59	0.5	0.24	0.09	1.77	6.8	4.46	1.56	6.62	22.51	0.01	0.28	0.87	2.17	0.42	0.69	0.06	0.06	17.27	2.9	2.06	0.27	0.12	0.46	0.05	0.09	0.61	4.66	0.23	0.33	0.52	0.01	4.58	0.11	0.05	36.95	14.09	2.66	1.11	0.69	0.06	0.14	223.36	0.3	0.12	0	0.07	0.15
3h_Donor 3	0.05	0.7	0.55	0.29	0.08	1.89	12.87	7.65	2.32	8.52	22.63	0.01	0.45	1.02	1.79	0.45	0.77	0.08	0.07	31.86	3.6	2.87	0.23	0.14	0.92	0	0.08	0.39	9.92	0.2	0.64	0.47	0.05	3.45	0.26	0.03	26.75	16.39	1.14	0.65	1.32	0.07	0.09	240.46	0.54	0.01	0	0.11	0.06
8h_Donor 3	0.1	2.08	0.74	0.5	0.27	10.1	51.67	43.34	24.91	78.71	114.15	0.07	4.46	8.53	11.22	0.9	1.05	0.06	0.06	48.88	6.07	2.56	0.28	0.33	0.66	0.07	0.15	0.98	16.2	0.82	0.68	0.81	0.08	8.02	0.88	0.06	72.17	44.21	2.31	2.24	0.78	0.05	0.11	362.93	0.53	0.06	0.02	0.03	0.5
16h_Donor 3	0.14	2.33	0.87	0.64	0.68	20.86	78.21	64.16	49.21	152.36	206.24	0.11	16.99	22.53	20.31	0.9	1.32	0.13	0.08	58.72	5.48	2.22	0.3	0.27	0.73	0.11	0.12	1.11	13.78	0.67	0.64	0.66	0.04	7.1	0.88	0.05	86.91	40.85	2.45	1.45	1.38	0.07	0.1	310.35	2.57	1.91	0.04	7.67	4.21
untreated_Donor 4	0.04	0.49	0.19	0.13	0.11	1.56	2.59	1.65	1.71	8.49	25.41	0	0.63	1.96	4	0.66	1.34	0.12	0.05	43.32	6.4	1.53	0.19	0.25	0.46	0.12	0.11	1.2	10.79	1.19	1.9	0.9	0.21	5.2	1.96	0.17	66.55	61.27	4.81	3.24	1.23	0.15	0.64	381.3	0.26	0.09	0.07	0.22	0.21
30m_Donor 4	0.01	0.36	0.18	0.09	0.08	1.19	2.4	1.29	1.02	4.83	16.76	0	0.38	1.16	2.85	0.44	0.68	0.05	0.05	27.34	3.64	1.78	0.26	0.18	0.71	0.1	0.07	0.72	6.21	0.44	0.74	0.55	0.1	3.61	0.65	0.05	51.49	26.8	3.58	1.37	1.14	0.12	0.47	338.09	0.06	0.07	0.01	0.08	0.17
3h_Donor 4	0.09	2.32	0.44	0.24	0.48	5.31	17.6	10.1	20.34	44.29	69.23	0.08	5.1	8.94	10.6	1.34	1.99	0.1	0.15	121.96	12.59	3.34	0.47	0.37	0.85	0.12	0.14	1.65	20.03	1.57	2.03	0.9	0.13	8.78	2.86	0.19	97.19	91.13	4.16	2.92	1.34	0.13	0.41	493.66	0.03	0.02	0.02	0.29	0.23
8h_Donor 4	0.35	11.41	0.78	0.34	3.57	16.44	37.35	39.16	87.73	120.91	183.65	0.82	40.32	41.89	33.42	1.4	2.01	0.14	0.09	93.06	9.67	2.37	0.22	0.67	0.93	0.19	0.27	3.65	19.82	2.61	1.78	1.25	0.17	11.46	2.9	0.18	121.39	108.59	5.09	4.64	1.32	0.12	0.33	486.57	2.72	0	0.14	1.65	0.46
16h_Donor 4	0.41	16.6	1.31	0.52	7.98	25.86	45.8	48.35	118.63	183.96	268.16	1.25	93.75	74.24	44.93	2.31	4	0.22	0.09	244.2	15.66	6.35	0.34	0.98	2.38	0.33	0.27	3.18	43.56	3.24	4.5	2.01	0.42	13.89	5.83	0.31	173.01	181.33	6.25	5.59	1.57	0.11	0.41	365.94	4.03	1.41	0.09	7.63	6.52
untreated_Donor 5	0.06	0.98	0.5	0.21	0.25	2.91	7.89	6.41	5	26.23	77.1	0.01	1.47	5.5	14.21	1.46	1.8	0.2	0.15	88.04	14.52	3.12	0.67	0.6	0.56	0.21	0.24	2.12	20.43	2.16	2.17	1.64	0.28	11.16	2.86	0.33	115.67	95.52	9.54	5.43	1.35	0.17	0.57	740.66	1.07	0.57	0.31	1.86	1.55
30m_Donor 5	0.07	0.89	0.56	0.26	0.17	3.09	9.44	7.28	4.3	21.53	65.78	0	1.34	4.58	12.95	0.89	0.81	0.09	0.11	38.4	7.71	2.98	0.76	0.32	0.72	0.13	0.14	1.4	9.24	0.76	0.82	0.89	0.13	6.38	0.93	0.14	73.6	37.02	4.75	2.4	1.09	0.11	0.32	471.8	0.96	0.54	0.24	1.62	1.66
3h_Donor 5	0.05	0.98	0.45	0.31	0.2	3.93	21.33	12.41	9.93	23.06	54.93	0.01	3.09	5.56	10.25	1.02	1.23	0.12	0.11	50.51	8.42	3.94	0.61	0.32	0.91	0.16	0.1	0.96	19.65	0.75	1.79	0.9	0.16	7.02	1.72	0.15	89.45	54.68	2.61	1.85	1.23	0.08	0.29	516.68	1.22	0	2.6	0.59	1
8h_Donor 5	0.07	2.23	0.53	0.34	0.58	9.84	42.49	28.02	31.99	57.7	90.06	0.06	14.8	19.71	22.08	1.14	2.03	0.2	0.15	78.84	9.91	3.74	0.59	0.37	0.73	0.16	0.14	1.85	20.2	1.35	1.5	1.07	0.16	9.33	2.05	0.13	123.93	82.07	3.93	2.88	1.66	0.13	0.32	327.23	3.05	2.24	0.83	7.43	5.91
16h_Donor 5	0.02	0.4	0.35	0.2	0.05	1.44	5.65	4.09	1.47	7.01	27.79	0	0.34	1.07	2.95	0.44	0.42	0.05	0.06	17.74	3.66	1.5	0.06	0.12	0.29	0.08	0.05	0.35	3.72	0.22	0.38	0.38	0.04	2.92	0.23	0.03	31.3	13.35	2.04	0.77	0.44	0.03	0.08	192.63	0.22	0.02	0.01	0.14	0.15
untreated_Donor 6	0.04	1.09	0.64	0.35	0.23	3.49	10.92	9.13	5.63	31.47	93.51	0.02	1.59	5	12.7	1.26	1.15	0.11	0.14	76.42	10.99	2.68	0.71	0.53	0.63	0.14	0.27	2.46	18.63	1.88	1.65	1.54	0.21	9.46	2.18	0.25	107.14	75.94	9.26	6.02	1.22	0.12	0.43	433.53	0.53	0.22	0	0.39	0.43
30m_Donor 6	0.05	1.28	0.76	0.29	0.17	3.09	12.82	10.42	4.92	21.46	68.75	0.01	1.41	3.76	10.1	0.99	0.85	0.08	0.16	42.05	9.59	3.41	0.83	0.39	0.67	0.17	0.17	1.8	12.4	1.05	0.86	1.29	0.08	7.82	0.98	0.14	92.34	43.45	8.6	3.69	1.27	0.13	0.42	463.59	0.48	0.31	0.08	0.12	0.46
3h_Donor 6	0.04	0.98	0.61	0.4	0.17	2.47	38.03	19.94	13.76	31.95	71.81	0.02	3.78	5.95	9.42	1.13	1.16	0.07	0.09	54.56	8.17	3.83	0.62	0.35	0.96	0.12	0.14	1.28	21.58	0.96	1.56	1.01	0.11	8.05	1.52	0.09	92.58	51.77	3.21	1.97	1.26	0.11	0.23	522.26	0.46	0.29	0.03	0.34	0.53
8h_Donor 6	0.09	2.88	0.85	0.63	0.54	15.96	81.21	52.35	51.68	103.29	155.78	0.09	18.47	23.84	26.55	0.95	1.21	0.11	0.1	52.87	6.19	2.02	0.39	0.65	0.5	0.11	0.2	2.03	16.09	1.2	0.81	0.89	0.08	8.05	1.41	0.11	105.77	58.72	3	2	1.32	0.09	0.21	335.51	0.77	0.49	0.06	0.12	0.95
16h_Donor 6	0.14	3.82	1.07	0.62	0.87	23.47	74.89	58.47	57.47	140.72	214.27	0.12	26.27	37.63	29.45	1.71	2.22	0.17	0.15	116.2	9.49	3.6	0.6	0.68	1.08	0.16	0.28	3.92	28.28	1.99	1.45	1.28	0.13	12.48	2.3	0.13	174.41	113.08	6.6	4.7	2.51	0.15	0.33	501.25	9.25	5.98	1.91	26	16.83
untreated_Donor 7	0.05	1.35	0.51	0.21	0.5	5.66	10.75	11.59	10.98	54.91	124.48	0.04	3.65	9.45	23.69	1.2	1.8	0.15	0.12	92.95	12.65	2.18	0.59	0.36	0.62	0.14	0.2	1.58	17.63	1.97	2.24	1.3	0.26	11.78	3.26	0.28	91.87	91.13	6.44	3.89	1.06	0.11	0.49	472.04	2.67	1.64	0.88	5.19	5.41
30m_Donor 7	0.06	1.3	0.65	0.34	0.57	5.25	15.37	13.95	8.32	41.18	112.81	0.02	2.63	7.52	18.95	0.8	1	0.09	0.14	50.32	8.74	3.47	0.65	0.24	0.65	0.11	0.11	0.97	11.35	0.78	1.31	0.78	0.15	7.42	1.34	0.15	79.05	43.56	3.93	2.05	1.2	0.1	0.42	362.17	3.13	1.88	0.68	4.7	4.82
3h_Donor 7	0.07	1.66	0.68	0.41	0.52	6.99	30.56	25.27	16.64	50.4	97.24	0.01	5.57	10.51	17.84	1.11	1.86	0.13	0.1	85	9.27	3.38	0.63	0.31	0.8	0.11	0.11	0.8	21.58	1	2.31	0.89	0.21	8.97	2.49	0.14	82.08	73.98	2.62	2.08	1.14	0.06	0.27	532.39	3.25	1.96	1.14	5.31	5.66
8h_Donor 7	0.17	4.63	0.86	0.43	1.3	17.51	52	57.32	62.35	123.08	172.16	0.17	34.38	45.63	36.24	1.14	2.18	0.18	0.12	90.79	8	3.17	0.57	0.43	0.54	0.1	0.18	1.81	20.31	1.54	1.79	0.9	0.15	10.76	2.67	0.14	116.25	102.02	3.02	2.44	1.43	0.1	0.34	448.22	5.08	2.62	1.15	10.71	10.51
16h_Donor 7	0.18	5.2	0.55	0.27	1.83	11.11	18.15	25.29	34.54	71.47	125.59	0.26	21.72	31.38	20.28	1.69	2.92	0.2	0.11	186.71	9.55	3.66	0.3	0.49	1.15	0.15	0.21	2.4	29.53	1.83	2.79	1.22	0.22	12.82	3.85	0.2	153.29	133.95	4.18	3.37	1.96	0.1	0.29	398.14	28.47	11.61	5.08	53.06	40.73
untreated_Donor 8	0.05	0.66	0.28	0.16	0.14	2.42	7.54	7.66	3.35	18.12	53.67	0.01	1.21	3.54	8.66	1.07	1.31	0.12	0.14	70.78	10.34	2.46	0.47	0.38	0.7	0.13	0.13	1.21	19.99	1.16	2	1.2	0.16	9.49	2.16	0.17	97.48	69.62	6.02	3.19	1.45	0.2	0.6	423.35	1.23	0.76	0.13	1.45	1.63
30m_Donor 8	0.04	0.63	0.36	0.21	0.1	1.95	5.72	5.01	1.93	9.09	34.88	0	0.66	2.24	5.34	0.67	0.77	0.06	0.11	31.95	6.53	3.11	0.63	0.2	0.76	0.12	0.09	0.69	8.42	0.39	0.93	0.62	0.07	4.49	0.61	0.08	57.25	24.15	3.93	1.24	1.42	0.18	0.45	267.27	1.03	0.43	0.1	1.43	1.49
3h_Donor 8	0.02	0.61	0.27	0.18	0.09	2.36	11.17	8.57	3.81	12.04	27.54	0.01	1.14	2.11	3.63	1.03	1.18	0.12	0.1	66.09	8.89	4.3	0.13	0.24	1.05	0.11	0.08	0.71	18.78	0.56	1.86	0.8	0.16	5.82	1.6	0.08	55.15	42.43	2.24	1.57	0.98	0.09	0.25	340.16	1	0.45	0.22	1.7	0.97
8h_Donor 8	0.12	3.4	0.59	0.41	0.63	11.04	46.49	44.28	32.16	72.44	87.6	0.14	11.8	16.51	15.56	1.27	1.68	0.16	0.14	97.64	10.07	3.89	0.73	0.5	1.04	0.11	0.24	2	22.91	1.51	1.36	1.2	0.12	11.96	2.32	0.13	125.59	86.72	4.69	2.75	1.56	0.09	0.3	474.81	2.07	1.17	0.1	4.4	2.74
16h_Donor 8	0.4	8.56	1.05	0.52	2.29	22.54	50.86	64.5	70.62	147.14	203.15	0.4	41.51	51.66	30.53	1.51	1.94	0.14	0.1	124.84	9.55	3.25	0.5	0.54	1.02	0.16	0.18	2.43	28.07	1.75	1.88	1.15	0.13	13.33	2.89	0.16	165.58	116.94	4.87	3.81	2.32	0.11	0.3	613.64	11.82	7.46	3.11	29.31	26.45
untreated_Donor 9	0.05	1.5	0.37	0.19	0.54	3.58	6.01	5.06	5.61	19.5	42.43	0.02	2.52	5.32	7.31	1.38	1.8	0.16	0.05	56.44	10.52	3.2	0.2	0.43	0.88	0.27	0.2	2.36	22.73	2.19	2.92	1.67	0.47	10.07	4.51	0.35	125.62	134.12	11.43	7.56	2.13	0.27	1.15	286.39	0.43	0.01	0.02	0.23	0.29
30m_Donor 9	0.05	0.94	0.24	0.15	0.34	2.33	3.62	2.59	2.59	6.88	22.52	0.02	1.28	2.48	3.33	1.06	1.24	0.11	0.07	44.38	10.25	4.1	0.33	0.35	0.87	0.25	0.14	1.51	15.81	1.22	1.75	1.32	0.28	7.76	1.97	0.2	111.31	64.51	8.1	5.77	2.41	0.31	1.17	449.96	0.6	0.06	0	0.15	0.33
3h_Donor 9	0.05	1.47	0.28	0.1	0.46	4.17	9.03	5.87	12.89	24.94	35.97	0.05	4.59	5.96	5.42	1.74	2.21	0.14	0.09	101.16	13.96	7.63	0.29	0.38	1.35	0.23	0.14	1.25	30.9	1.76	3.4	1.33	0.32	10.42	3.99	0.23	107.92	127.06	4.59	4.4	1.79	0.16	0.51	468.53	0.25	0.25	0.62	0.51	0.01
8h_Donor 9	0.31	10.48	0.84	0.32	3.85	14.81	28.53	27.11	65.69	87.61	116.73	0.94	40.38	34.38	18.5	1.35	1.92	0.12	0.04	70.83	7.44	3.79	0.13	0.46	0.82	0.15	0.24	2.67	21.7	2.35	1.76	1.11	0.27	11.08	3.3	0.22	121.46	137.2	5.55	4.19	1.42	0.09	0.37	344.31	0.88	0.33	0.1	1.5	1.58
16h_Donor 9	0.29	9.59	0.58	0.21	4.75	10.15	15.93	16.31	44.69	50.69	68.53	1.01	43.33	28.18	10.92	1.75	2.73	0.15	0.04	141.65	8.98	6.12	0.18	0.45	1.54	0.24	0.17	2.14	34.24	1.99	2.93	1.37	0.3	11.23	4.93	0.24	158.25	169.2	4.77	4.24	2.07	0.08	0.37	629.86	5.91	2.47	0.75	11.36	9.42
untreated_Donor 10	0.03	0.75	0.19	0.11	0.25	1.38	2.57	2.07	2.52	9.27	27.65	0	1.11	2.7	4.28	1.31	2.27	0.18	0.06	73.86	12.49	4.08	0.24	0.37	0.75	0.21	0.15	2.09	20.24	1.99	2.75	1.37	0.36	10.27	4.2	0.35	97.51	125.62	8.95	6.54	1.88	0.26	1.16	378.94	0.56	0.08	0.07	0.4	0.34
30m_Donor 10	0.02	0.6	0.24	0.13	0.19	1.26	3.18	1.96	1.72	5.81	19.53	0.01	0.77	1.91	3.39	1.09	1.51	0.13	0.06	45.55	10.22	5.51	0.33	0.28	0.81	0.21	0.12	1.65	12.98	0.98	1.63	1.01	0.21	7.4	1.52	0.14	97.7	64.49	7.45	3.15	2.17	0.28	1.09	624.41	0.75	0.06	0.01	0.34	0.23
3h_Donor 10	0.03	0.99	0.2	0.09	0.22	1.98	5.14	3.97	7.23	12.87	21.46	0.04	2.31	3.41	3.04	1.32	1.93	0.15	0.1	111.97	14.12	4.77	0.37	0.25	1.22	0.13	0.12	1.26	20.42	1.28	3.07	0.92	0.23	8.29	3	0.18	85.45	97.6	4.19	3.06	1.42	0.14	0.47	573.31	0.48	0.1	0.04	0.32	0.05
8h_Donor 10	0.26	8.82	0.61	0.29	3.12	11.98	24.09	26.76	60.85	82.97	118.89	0.59	33.77	29.86	19.62	1.63	2.97	0.17	0.13	120.8	12.78	4.21	0.27	0.62	1.02	0.17	0.29	3.27	29.76	3.18	2.33	1.29	0.24	14.75	4.15	0.24	150.57	168.23	6.54	5.54	1.93	0.14	0.48	620.54	1	0.21	0.06	1.01	0.97
16h_Donor 10	0.32	8.56	0.42	0.29	4.17	8.73	14.75	17.56	41.67	58.48	84.98	0.73	46.15	29.39	12.56	1.69	2.67	0.15	0.06	164.18	12.07	4.18	0.24	0.57	1.31	0.21	0.21	2.91	34.82	2.43	3.03	1.27	0.32	12.09	4.76	0.21	163.26	148.58	6.35	6.17	2.1	0.11	0.37	363.88	1.63	0.63	0.33	3.28	3.24
untreated_Donor 11	0.1	1.41	0.83	0.37	0.33	4.89	14.33	16.31	8.35	49.52	143.37	0.03	2.26	7.8	18.69	0.74	1.43	0.15	0.1	74.52	9.93	3.13	0.14	0.44	0.8	0.14	0.18	0.92	20.16	1.39	1.5	1.48	0.2	9.34	2.17	0.23	97.27	83.81	7.63	5.68	1.51	0.2	0.54	482.22	2.84	1.01	0.38	3.87	1.89
30m_Donor 11	0.06	1.13	0.62	0.29	0.25	4.02	11.96	12.39	5.24	28.16	91.58	0	1.53	5.08	12.13	0.68	0.87	0.08	0.08	36.19	6.36	2.97	0.52	0.2	0.55	0.09	0.09	0.76	8.8	0.57	0.82	0.69	0.08	5.53	0.92	0.06	54.82	29.18	3.94	2.11	1.11	0.12	0.35	646.54	1.72	0.94	0.64	2.66	2.07
3h_Donor 11	0.15	2.12	1.14	0.64	0.18	6.99	38.71	36.04	12.59	53.35	115.05	0	3.65	7.49	14.09	1.05	1.53	0.09	0.16	74.09	7.93	4.61	0.59	0.36	1.14	0.14	0.13	0.86	18.22	0.94	1.75	0.92	0.14	8.06	1.79	0.09	69.27	51	3.5	2.15	1.19	0.09	0.24	438.41	2.04	1.22	0.59	3.26	2.8
8h_Donor 11	0.11	3	0.68	0.38	0.54	12.55	47.32	50.77	32.23	105.55	148.85	0.16	10.32	19.83	23.5	0.71	0.92	0.07	0.05	55.09	4.11	2.08	0.08	0.34	0.2	0.07	0.13	0.98	12.17	0.85	0.78	0.63	0.06	7.45	1.15	0.09	67.39	44.2	2.5	1.58	0.9	0.05	0.14	247.83	2.21	1.75	0.77	3.89	4.33
16h_Donor 11	0.32	9.96	1.45	0.76	2.28	33.89	80.26	113.47	81.12	253	420.98	0.49	39.1	72.29	57.46	1.83	2.91	0.2	0.15	172.7	10.59	5.02	0.69	0.66	1.27	0.16	0.25	2.24	30.38	1.56	1.56	1.31	0.14	14.59	2.49	0.15	169.38	108.72	5.94	4.07	2.33	0.12	0.29	340.6	28.92	16.37	6.18	71.39	47.73
[truncated: 211 more columns]
