# Supplementary material for: Immunolipidomics Reveals a Globoside Network During the Resolution of Pro-Inflammatory Response in Human Macrophages
Source: Front Immunol. 2022 Jun 30;13:926220. doi: 10.3389/fimmu.2022.926220 (PMC9280915; doi:10.3389/fimmu.2022.926220)
Supplement: Supplementary file 3 [file Table_2.xlsx]

## Sheet: CV
Supplementary Table 2. % of coefficient of variation (% CV) in 260 lipid species across the LPS time course. Lipids with % CV > 100 (untreated) shown in Figure 2A are shown in bold.
Class	Superclass	Lipid	TQC	Untreated	30 min	3h	8h	16h
Gb3	Glycosphingolipid	Gb3(d18:1)(C23:0)	13.718	147.955	151.571	164.998	123.454	110.2
Gb3	Glycosphingolipid	Gb3(d18:1)(C24:1)	7.29482	141.494	128.785	157.142	108.529	90.5271
Gb3	Glycosphingolipid	Gb3(d18:1)(C26:0)	15.1964	140.624	123.267	147.91	79.1252	91.1776
Gb3	Glycosphingolipid	Gb3(d18:1)(C25:0)	14.117	133.264	108.692	103.654	105.134	96.6504
Gb3	Glycosphingolipid	Gb3(d18:1)(C24:0)	10.0349	130.337	135.351	136.999	108.227	96.8715
Gb3	Glycosphingolipid	Gb3(d18:1)(C22:0)	13.7214	121.915	139.854	157.437	113.196	97.98
PC	Phospholipid	PC 28:0	7.04417	116.486	147.026	140.252	97.8439	103.312
Gb4	Glycosphingolipid	Gb4(d18:1)(C22:0)	17.4574	112.987	94.4767	74.903	79.2068	112.773
HexCer	Glycosphingolipid	HexCer C38:0 d18:0/C20:0	11.5224	110.763	78.5461	95.952	98.5173	90.3057
Gb4	Glycosphingolipid	Gb4(d18:1)(C24:1)	11.0777	106.253	97.7442	86.2149	78.3558	86.907
Gb4	Glycosphingolipid	Gb4(d18:1)(C24:0)	14.3523	103.653	94.3611	82.5702	81.2384	97.1498
CE	Sterol	CE 24:1	9.44005	100.981	77.5768	86.2251	101.604	80.5295
Gb3	Glycosphingolipid	Gb3(d18:1)(C16:0)	8.48016	98.1483	101.609	101.888	74.9454	98.2968
HexCer	Glycosphingolipid	HexCer C34:1 d18:1/C16:0	7.20308	93.8378	58.1946	62.4405	35.2527	62.2521
PC	Phospholipid	PC 32:3	11.2024	85.9234	118.536	93.5798	69.391	78.2876
Gangliosides	Glycosphingolipid	GQ1 d18:1-24:0	14.9908	84.917	43.3509	61.1167	42.3892	71.3719
HexCer	Glycosphingolipid	HexCer C36:1 d18:1/C18:0	9.67089	79.1584	64.8104	66.6506	26.6136	44.7808
PC	Phospholipid	PC 34:4	10.5704	77.6823	98.0444	90.8233	63.7171	62.0263
Gb3	Glycosphingolipid	Gb3(d18:2)(C16:0)	14.5698	76.297	60.668	133.452	130.165	69.8235
Gb4	Glycosphingolipid	Gb4(d18:1)(C16:0)	11.1492	74.9155	74.6952	89.0292	52.0069	83.8599
PE	Phospholipid	PE(18:2/0:0)	4.79199	72.6696	40.022	36.3507	44.991	54.2343
PC	Phospholipid	PC(P-30:0)	9.73211	72.1715	95.0551	84.1217	66.1372	62.1177
HexCer	Glycosphingolipid	HexCer C41:2 d18:1/C23:1	12.7467	71.5975	82.0513	82.0657	65.3279	50.9948
HexCer	Glycosphingolipid	HexCer C36:2 d18:1/C18:1	11.4141	71.0156	51.8424	28.7988	42.496	48.173
PC	Phospholipid	PC 36:6	9.70144	69.1962	96.1319	90.7642	66.3642	62.8471
Gangliosides	Glycosphingolipid	GM3 d16:1/C22:0	16.0546	67.7748	43.9266	51.3942	59.2361	48.2548
Gangliosides	Glycosphingolipid	GM3 d18:2/22:0	7.73576	67.6087	51.8035	53.0543	46.4022	71.2852
CE	Sterol	CE 20:5	5.0646	67.3722	65.8471	66.0973	32.8499	65.2881
PC	Phospholipid	PC(O-24:1/0:0)	13.8199	66.9256	90.9174	55.3672	72.5039	77.5838
PE	Phospholipid	PE(O-34:1)	14.3246	66.752	66.4856	61.8026	51.0554	72.1665
SM	Sphingolipid	SM C43:1	11.5506	66.7376	49.3106	39.334	33.2571	40.3851
PI	Phospholipid	PI 34:0	17.8092	66.5409	131.192	56.9479	40.285	55.5938
CE	Sterol	CE 22:5	4.96591	66.0216	72.1692	53.2347	33.5046	58.124
LPC	Phospholipid	LPC 26:0	5.37945	65.337	64.8381	61.1395	67.639	69.1573
HexCer	Glycosphingolipid	HexCer C42:2 d18:1/C24:1	6.53264	64.0674	46.2099	53.0791	34.134	40.8482
LPC	Phospholipid	LPC 20:5	1.57037	63.9224	42.5074	46.4948	44.03	58.6233
Cer	Sphingolipid	Cer C36:2 d18:2/C18:0	5.18909	63.7018	59.1944	39.5767	53.7609	49.9249
CE	Sterol	CE 24:4	6.81259	63.3555	61.9018	52.6326	52.6154	61.6442
PC	Phospholipid	PC(O-16:0/0:0)	7.08185	62.9984	62.9248	55.6461	52.4476	58.2764
CE	Sterol	CE 22:4	5.77105	62.6872	63.8115	49.4625	39.0757	53.994
PG	Phospholipid	PG 18:1 18:1	12.6294	62.5587	34.6592	54.027	39.3006	54.4656
PC	Phospholipid	PC 34:5	11.7366	62.5423	90.6882	70.5423	53.7509	53.5786
PS	Phospholipid	PS 34:2	9.52458	61.8727	77.3584	60.7695	61.6089	61.8057
CE	Sterol	CE 24:6	4.85174	61.2842	65.9917	56.6201	49.2141	61.3667
CE	Sterol	CE 22:6	6.35678	61.2368	61.8588	52.2165	52.1458	61.8439
PC	Phospholipid	PC(O-22:1/0:0)	9.02622	61.1322	68.7356	74.7769	48.7394	53.1921
Gangliosides	Glycosphingolipid	GM3 d18:2/24:1	8.66995	60.5029	38.6834	32.3154	32.5347	57.7809
PC	Phospholipid	PC 38:7	9.59377	59.3226	84.2984	80.8116	53.9765	51.3687
Gangliosides	Glycosphingolipid	GD3 d18:1-24:0	17.3179	58.6403	71.4163	64.1605	129.062	54.4655
Gangliosides	Glycosphingolipid	GM3 d16:1/C24:0	18.8122	58.4902	38.3327	50.0424	54.2892	60.0183
CE	Sterol	CE 20:2	9.03656	58.4575	66.5111	58.151	83.5198	76.4463
Gangliosides	Glycosphingolipid	GM3 d16:1/C24:1	15.9846	58.0274	43.7393	42.1112	46.0435	36.8316
PC	Phospholipid	PC(P-36:5)	10.5084	57.9817	46.2727	34.8422	22.3122	43.8265
CE	Sterol	CE 24:5	8.31685	57.2071	61.6132	51.2204	40.8004	54.828
PS	Phospholipid	PS 38:4	15.8809	56.8374	42.0596	45.797	26.3446	51.5012
LPC	Phospholipid	LPC 24:0	7.84666	56.7524	61.9296	55.372	47.7769	31.2005
PC	Phospholipid	PC(O-18:1/0:0)	9.19798	56.6595	60.1423	48.2513	49.3272	44.8735
PC	Phospholipid	PC 32:2	11.8845	56.1053	65.0472	61.2526	53.1316	47.2958
Gangliosides	Glycosphingolipid	GD2 d18:1-16:0	14.3769	55.6988	44.2995	103.634	56.1503	56.2181
Gangliosides	Glycosphingolipid	GD1 d18:1-22:0	19.0409	55.5346	60.295	60.2636	47.5828	48.1481
PC	Phospholipid	PC(O-22:0/0:0)	9.58905	55.5332	72.1668	61.3545	47.4201	51.7238
SM	Sphingolipid	SM C41:2	8.50867	54.1118	42.5511	35.8628	58.1307	39.0228
PC	Phospholipid	PC(O-18:0/0:0)	9.43833	53.3883	58.8019	49.7091	39.5836	43.7584
PI	Phospholipid	PI 38:5	10.3797	52.8948	63.6188	32.4992	35.2434	33.6869
PG	Phospholipid	PG 16:0 18:1	12.9097	52.3282	23.3936	33.4305	18.8978	24.8801
PS	Phospholipid	PS 40:6	15.8236	52.1224	36.3229	43.8545	36.2325	47.0798
PE	Phospholipid	PE(P-18:0/18:1)	14.9294	51.2661	59.2711	49.0034	36.8491	41.9769
HexCer	Glycosphingolipid	HexCer C40:1 d18:1/C22:0	5.56677	51.1546	53.3638	46.0085	26.8884	35.8043
CE	Sterol	CE 20:4	5.69453	51.1044	53.3361	54.8017	47.5005	62.0335
PI	Phospholipid	PI 38:4	13.1684	50.6462	40.7636	41.7465	19.9966	36.5974
PC	Phospholipid	PC(O-20:0/0:0)	8.45143	50.4224	66.0178	53.7961	38.2844	37.2578
Hex2Cer	Glycosphingolipid	Hex2Cer C36:1 d18:1/C18:0	11.7345	50.3788	43.0009	28.3629	41.3351	40.8393
PE	Phospholipid	PE(P-18:0/18:2)	15.4501	50.0265	44.176	36.7252	26.9485	32.0865
PE	Phospholipid	PE(14:0/0:0)	10.961	49.9947	47.8623	51.0684	45.5248	48.4416
PS	Phospholipid	PS 36:2	12.8029	49.7895	31.9026	40.9003	19.3203	32.2336
Cer	Sphingolipid	Cer C41:2 d18:1/C23:1	13.8352	49.3795	59.5958	50.8494	41.541	52.8408
PI	Phospholipid	PI 32:1	10.7681	49.3508	69.3426	52.8922	50.5068	50.8176
PI	Phospholipid	PI (18:2/0:0)	13.9158	48.9365	26.6849	38.1198	34.3668	39.8321
PE	Phospholipid	PE(18:1/0:0)	5.67315	48.874	39.4061	38.5225	44.7439	34.2516
CE	Sterol	CE 20:3	4.3091	48.8088	45.8262	45.5145	39.8195	54.1577
PI	Phospholipid	PI 34:2	12.3026	48.7414	58.6309	47.5527	49.2737	42.9511
PC	Phospholipid	PC 38:4	12.739	48.7016	36.9237	36.459	36.6256	37.6294
HexCer	Glycosphingolipid	HexCer C42:1 d18:1/C24:0	6.28789	48.7011	51.4634	46.0417	30.1457	36.881
Cer	Sphingolipid	Cer C44:3 d18:2/C26:1	11.1717	48.6681	64.8575	40.9784	35.4073	36.816
Hex2Cer	Glycosphingolipid	Hex2Cer C41:1 d18:1/C23:0	12.3207	48.5908	58.0406	39.7061	27.6836	31.5611
CE	Sterol	CE 18:2	6.50068	48.2262	40.9681	49.0392	47.7008	41.661
PE	Phospholipid	PE(20:4/0:0)	3.99611	48.1762	32.6902	31.7695	36.4007	30.0833
SM	Sphingolipid	SM C42:3	17.9465	48.082	62.8582	49.4395	46.1816	41.9303
Hex2Cer	Glycosphingolipid	Hex2Cer C42:1 d18:1/C24:0	15.5794	47.7913	53.9377	48.1356	25.8135	33.6087
PI	Phospholipid	PI 36:1	14.1183	47.5525	30.7238	44.795	30.4312	48.6648
HexCer	Glycosphingolipid	HexCer C41:1 d18:1/C23:0	13.7674	47.4868	68.2926	49.8982	40.3876	37.4883
PS	Phospholipid	PS 34:1	16.0461	47.2322	35.8613	46.9233	23.8681	36.0212
PS	Phospholipid	PS 40:5	11.5309	46.9085	38.1689	41.5614	30.399	42.0104
PI	Phospholipid	PI (18:0/0:0)	13.5651	46.7794	29.2869	39.9322	24.8589	26.8713
PI	Phospholipid	PI 40:5	14.1565	46.6391	27.5078	44.5044	15.6726	46.4682
PE	Phospholipid	PE(16:0/0:0)	4.79185	46.6163	44.8802	39.7747	44.4376	34.6971
PE	Phospholipid	PE(18:0/0:0)	3.67362	46.6027	32.8348	30.5798	36.7934	32.7905
LPC	Phospholipid	LPC 18:2	5.52445	46.4501	26.5967	34.8389	44.5009	42.633
PG	Phospholipid	PG 18:0 18:1	14.9633	46.3918	31.4187	33.473	23.7442	36.5469
SM	Sphingolipid	SM C38:0	6.64536	46.2788	51.4206	48.0652	36.603	37.8751
SM	Sphingolipid	SM C40:0	6.38813	45.736	49.6948	43.6133	39.6237	39.9801
HexCer	Glycosphingolipid	HexCer C43:1 d18:1/C25:0	6.49896	45.5663	47.1133	38.688	35.7684	35.8888
Cer	Sphingolipid	Cer C40:3 d18:2/C22:1	7.21827	45.419	65.7305	47.7019	44.1405	59.584
PE	Phospholipid	PE 34:2	12.8944	45.0673	46.2179	39.2262	39.7604	43.9688
PC	Phospholipid	PC 38:2	11.1432	44.9045	54.5057	46.9395	42.1691	38.3558
Hex2Cer	Glycosphingolipid	Hex2Cer C42:2 d18:1/C24:1	18.6268	44.7679	54.6962	44.8272	30.2085	41.6513
HexCer	Glycosphingolipid	HexCer C43:2 d18:1/C25:1	9.85899	44.539	51.2755	39.7122	41.2842	37.509
LPC	Phospholipid	LPC 17:1	6.46612	44.5287	31.7997	33.2702	48.8394	38.1097
PE	Phospholipid	PE(P-20:0/20:4)	14.9818	44.0586	51.6835	39.7834	31.2156	31.5374
PE	Phospholipid	PE 36:4	17.9027	43.8798	45.8481	34.8369	36.3321	35.0832
LPC	Phospholipid	LPC 18:3	6.24916	43.3396	29.6604	33.4039	45.5208	54.2935
PE	Phospholipid	PE(O-18:2/18:2)	12.8393	43.1757	44.29	34.4887	35.6274	38.3714
Gangliosides	Glycosphingolipid	GQ1 d18:1-22:0	12.2762	43.162	37.4184	44.5233	15.6468	42.9529
HexCer	Glycosphingolipid	HexCer C40:2 d18:1/C22:1	9.85821	43.1556	54.6004	35.64	37.4751	40.0774
Cer	Sphingolipid	Cer C42:2 d18:1/C24:1	8.05602	43.0349	49.8593	50.5864	40.6067	42.8487
SM	Sphingolipid	SM C44:2	5.92651	42.9227	52.6234	42.7289	45.5067	42.1691
Cer	Sphingolipid	Cer C40:1 d16:1/C24:0	4.81476	42.8942	45.8648	48.5269	39.5544	40.7487
LPC	Phospholipid	LPC 20:3	5.19078	42.7849	25.2216	31.5685	44.9393	38.1624
PE	Phospholipid	PE(P-16:0/18:1)	12.4312	42.4202	50.7374	33.6577	36.9044	41.963
PE	Phospholipid	PE(O-36:6)	13.4376	42.3933	33.1401	40.9277	39.1843	50.8402
PC	Phospholipid	PC(O-24:0/0:0)	10.4323	42.368	65.5516	57.3799	56.04	47.9297
Gangliosides	Glycosphingolipid	GM3 d18:1/C22:0	16.1199	42.3585	33.9621	30.8103	19.9206	43.4889
PI	Phospholipid	PI 36:4	15.0748	42.3381	49.4797	32.6485	34.6526	39.4376
Hex2Cer	Glycosphingolipid	Hex2Cer C40:1 d18:1/C22:0	12.6462	42.2453	45.8421	37.5538	29.5855	34.9258
PI	Phospholipid	PI (18:1/0:0)	12.8645	42.1364	39.8379	34.4112	41.1726	35.0911
HexCer	Glycosphingolipid	HexCer C44:2 d18:1/C26:1	8.84533	42.0033	49.207	40.0458	32.8703	36.2822
CE	Sterol	CE 18:3	10.8276	41.9976	33.8061	52.4982	55.2575	41.9885
SM	Sphingolipid	SM C36:0	4.09499	41.5699	35.7413	30.0413	34.2058	37.0453
PE	Phospholipid	PE(22:6/0:0)	6.08977	41.4377	42.3126	52.9296	37.2711	29.4053
HexCer	Glycosphingolipid	HexCer C44:1 d18:1/C26:0	6.55749	41.3919	52.5287	41.6847	37.5365	38.0141
LPC	Phospholipid	LPC 18:1	2.53453	41.3802	27.3905	30.7828	45.2455	36.5445
Cer	Sphingolipid	Cer C33:1 d16:1/C17:0	14.0851	41.3288	42.4888	29.3336	36.5803	38.8049
PI	Phospholipid	PI 40:4	17.8243	41.286	25.485	48.6934	18.3653	51.6991
PE	Phospholipid	PE 36:5	13.8302	41.2593	45.5012	39.1593	41.0229	45.9508
CE	Sterol	CE 16:0	13.6856	41.236	39.209	55.8066	58.0917	47.2817
SM	Sphingolipid	SM C32:0	2.91541	41.1266	48.515	40.0969	44.3712	47.1061
Cer	Sphingolipid	Cer C36:1 d18:1/C18:0	8.92282	41.1109	38.9228	31.2917	24.8611	36.5332
PC	Phospholipid	PC 32:1	10.581	40.9939	42.7919	50.4609	39.9636	39.4227
SM	Sphingolipid	SM C40:2	2.04974	40.8052	51.3255	43.4453	41.4228	37.6196
Gangliosides	Glycosphingolipid	GD2 d18:1-18:0	8.95133	40.7942	64.1978	85.6859	58.4758	35.1694
LPC	Phospholipid	LPC 20:2	7.36261	40.7698	34.7507	34.5247	45.9974	43.4405
PE	Phospholipid	PE 34:3	8.68185	40.7348	41.2294	38.0498	38.925	37.4724
HexCer	Glycosphingolipid	HexCer C38:1 d16:1/C22:0	17.2764	40.6954	83.1564	59.5505	42.0731	44.6841
PC	Phospholipid	PC 40:8	12.3459	40.6283	58.4804	43.5019	36.7375	36.0829
PC	Phospholipid	PC 36:1	7.54469	40.5745	44.8711	38.0783	33.7465	34.8518
PE	Phospholipid	PE 38:3	10.7706	40.4433	39.6086	31.9606	29.9523	31.1149
PC	Phospholipid	PC 34:3	17.5402	40.3658	40.5275	41.9128	61.0806	93.0124
CE	Sterol	CE 18:1	7.32022	40.302	38.1657	44.0199	61.9751	58.614
Gangliosides	Glycosphingolipid	GD3 d18:1-22:0	17.9265	40.2885	50.9682	57.2805	56.4182	48.6012
Cer	Sphingolipid	Cer C42:3 d18:2/C24:1	15.4502	40.229	59.8325	46.217	38.6519	40.7977
PC	Phospholipid	PC 38:3	7.81767	39.9247	46.5959	42.8678	37.055	30.6995
Gangliosides	Glycosphingolipid	GM3 d18:1/C18:0	8.70125	39.8399	48.6757	59.5317	30.7874	42.1455
HexCer	Glycosphingolipid	HexCer C38:1 d18:1/C20:0	9.00837	39.6762	43.5206	30.36	17.3445	39.2898
PI	Phospholipid	PI 36:3	12.8375	39.5384	51.0449	34.8985	35.4432	35.3299
PI	Phospholipid	PI (20:4/0:0)	11.2215	39.3872	33.2662	34.1846	37.364	33.3254
Cer	Sphingolipid	Cer C38:2 d18:2/C20:0	9.25066	39.173	49.3895	49.7063	31.0216	37.7066
PC	Phospholipid	PC 36:5	8.61805	39.1661	52.2372	39.1537	34.0964	27.9208
PC	Phospholipid	PC 40:4	9.19544	39.1415	44.1219	35.4397	30.0108	31.7619
Cer	Sphingolipid	Cer C40:2 d16:1/C24:1	13.5163	38.9467	49.9397	49.5775	43.1754	45.2399
PE	Phospholipid	PE 36:3	11.1924	38.9324	43.1647	35.013	33.9844	34.975
PI	Phospholipid	PI 38:3	10.4728	38.9015	26.0605	50.891	18.9485	37.5418
Cer	Sphingolipid	Cer C41:3 d18:2/C23:1	10.4579	38.5107	48.5115	46.3787	34.9746	47.3067
PS	Phospholipid	PS 38:5	7.91204	38.334	53.0286	35.1103	30.8462	40.6259
Hex2Cer	Glycosphingolipid	Hex2Cer C34:1 d18:1/C16:0	9.59803	38.1534	38.2933	28.1434	22.3062	32.5626
SM	Sphingolipid	SM C38:2	3.91791	38.0854	40.505	33.3851	44.6858	34.2901
LPC	Phospholipid	LPC 22:5	4.06058	37.9266	23.5962	32.8302	35.1911	38.1454
LPC	Phospholipid	LPC 20:4	2.75754	37.8759	26.8214	23.9365	41.9554	30.7934
SPB	Sphingolipid	Sph d18:2	3.45402	37.7585	41.8297	53.4164	26.8762	25.41
Cer	Sphingolipid	Cer C40:2 d18:1/C22:1	6.35362	37.7565	49.6326	38.2542	35.449	53.6471
PI	Phospholipid	PI 34:1	12.5351	37.4953	34.6813	33.6232	36.1817	45.3888
Cer	Sphingolipid	Cer C44:2 d18:2/C26:0	11.3209	37.3494	51.1811	32.1112	31.5442	33.205
PE	Phospholipid	PE 35:1	13.6178	37.2555	42.5689	29.8939	32.9472	39.8159
SM	Sphingolipid	SM C44:1	4.94821	37.1092	43.4266	35.5227	40.0111	35.013
PI	Phospholipid	PI 40:6	12.7283	37.0868	31.369	36.5233	25.1179	51.2129
PS	Phospholipid	PS 38:3	14.2041	37.0534	55.4656	35.7978	28.5724	31.2974
PE	Phospholipid	PE 36:2	13.9841	37.0317	39.4408	27.5255	31.7985	44.4597
PE	Phospholipid	PE 40:4	14.7419	36.9286	40.9892	33.198	33.1584	32.1164
Cer	Sphingolipid	Cer C42:2 d18:2/C24:0	16.0657	36.8416	44.2937	36.8082	36.9549	33.8609
Cer	Sphingolipid	Cer C44:1 d18:1/C26:0	5.45421	36.8017	43.9366	21.6749	24.5849	31.6798
PC	Phospholipid	PC 34:0	7.43541	36.6762	43.2088	31.6795	25.7645	32.1877
PE	Phospholipid	PE 34:1	11.9066	36.3667	45.6442	32.0174	32.5243	37.7647
HexCer	Glycosphingolipid	HexCer C32:1 d18:1/C14:0	18.8768	36.0481	31.2077	38.4093	21.7942	36.5874
Gangliosides	Glycosphingolipid	GM3 d18:1/C14:0	8.31458	36.0036	43.5204	29.1964	40.9158	41.3396
Gangliosides	Glycosphingolipid	GM3 d16:1/C16:0	10.4001	35.7301	37.1272	35.4889	40.6375	38.89
Cholesterol	Sterol	Cholesterol	12.5793	35.7199	34.6989	23.5666	24.7158	31.6724
PE	Phospholipid	PE 36:1	12.2662	35.6926	43.314	34.3455	32.627	34.9934
PI	Phospholipid	PI 32:0	18.0272	35.6599	42.866	52.4743	39.9404	49.5588
Gangliosides	Glycosphingolipid	GM3 d18:1/C16:0	6.30743	35.4896	31.9645	29.3681	22.209	37.0741
SM	Sphingolipid	SM C40:1	5.10006	35.2507	42.8644	36.4676	32.9336	30.4149
Cer	Sphingolipid	Cer C40:1 d18:1/C22:0	5.92915	35.2304	41.1033	27.9083	22.5864	38.1747
Gangliosides	Glycosphingolipid	GM3 d18:2/24:0	10.1998	34.9894	35.9616	32.5549	19.5423	34.0781
Gangliosides	Glycosphingolipid	GM3 d18:1/C24:1	10.2275	34.9497	35.9039	32.6113	19.2553	34.0475
LPC	Phospholipid	LPC 20:1	4.83648	34.8739	25.1509	28.155	43.2136	32.1507
PI	Phospholipid	PI 36:2	16.2463	34.8519	30.9927	29.2476	25.679	34.755
Gangliosides	Glycosphingolipid	GM3 d18:1/C24:0	5.18647	34.832	35.2638	29.9072	21.9375	38.9193
PE	Phospholipid	PE 32:1	11.8951	34.8128	35.0926	33.3624	32.0179	34.7732
SM	Sphingolipid	SM C43:2	13.4565	34.6324	42.2813	32.7284	37.0269	34.9023
PE	Phospholipid	PE 38:5	11.4521	34.5537	35.9017	31.6793	27.632	37.7552
PE	Phospholipid	PE(P-16:0/18:2)	9.81907	34.3912	35.7592	36.6261	32.5741	41.0936
PE	Phospholipid	PE 40:6	11.9806	34.3603	24.8354	31.6977	35.1969	33.1826
PC	Phospholipid	PC 36:3	9.12929	34.3561	32.241	25.7477	24.2908	23.8375
Cer	Sphingolipid	Cer C34:1 d18:1/C16:0	5.97349	34.3327	33.7151	37.6419	28.1772	43.7808
PI	Phospholipid	PI 38:2	12.5456	34.2261	21.4988	50.6754	12.936	32.0196
Cer	Sphingolipid	Cer C32:1 d16:1/C16:0	6.40566	34.1513	36.0796	30.924	23.1359	32.8513
PI	Phospholipid	PI 38:6	13.4008	33.9904	41.8164	28.4787	26.7773	36.13
Cer	Sphingolipid	Cer C39:1 d16:1/C23:0	7.35444	33.9771	30.511	25.073	26.1604	36.6975
PC	Phospholipid	PC 36:2	8.65198	33.9187	31.9749	24.0061	26.8914	28.2303
PC	Phospholipid	PC 34:1	9.48559	33.8999	29.3232	21.5863	19.2068	24.0508
Cer	Sphingolipid	Cer C38:1 d16:1/C22:0	9.17783	33.8013	38.572	27.4874	25.4714	41.3114
PE	Phospholipid	PE(P-18:0/22:5)	10.5097	33.6968	34.651	22.3159	20.8931	35.6951
LPC	Phospholipid	LPC 22:6	4.85223	33.6464	23.2591	30.8059	40.2492	35.7181
SM	Sphingolipid	SM C33:0	2.91659	33.593	38.1596	28.3885	43.405	36.7735
SM	Sphingolipid	SM C41:1	6.23797	33.3638	41.7804	29.9359	33.3698	30.373
PC	Phospholipid	PC 40:7	10.438	33.2696	27.241	21.9555	18.9289	25.5797
SM	Sphingolipid	SM C34:1	2.36697	33.2578	27.0432	25.8761	21.771	26.7945
PC	Phospholipid	PC 38:5	9.61697	33.1979	32.7805	23.6974	19.8559	23.8496
PE	Phospholipid	PE(P-16:0/22:5)	12.0284	33.1817	29.3533	25.328	31.5569	35.2348
SM	Sphingolipid	SM C39:1	5.63352	33.0158	38.1777	31.1768	34.0095	30.5586
Cer	Sphingolipid	Cer C34:2 d18:2/C16:0	6.23717	32.988	40.2796	34.3991	28.5712	36.3788
Cer	Sphingolipid	Cer C41:1 d18:1/C23:0	5.94116	32.9446	33.0068	28.4959	20.4058	30.8311
PE	Phospholipid	PE(O-18:1/20:3)	12.9698	32.8973	35.2285	28.015	26.4568	29.9294
PE	Phospholipid	PE 40:7	12.0534	32.871	31.0155	24.3768	35.8696	28.9262
PC	Phospholipid	PC 40:5	10.9925	32.8588	29.5991	23.2531	20.9621	28.5322
SM	Sphingolipid	SM C34:0	4.69342	32.7939	40.7591	33.8877	36.0353	35.0044
LPC	Phospholipid	LPC 22:1	3.46604	32.7588	26.6903	32.8256	26.2939	26.4772
SM	Sphingolipid	SM C42:1	5.51668	32.0638	38.9321	33.1034	36.9825	30.2595
PE	Phospholipid	PE 40:5	12.74	31.9831	31.3828	25.5568	31.4547	29.3074
SPB	Sphingolipid	Sph d16:1	4.6198	31.9267	35.1061	44.413	22.4889	34.2102
LPC	Phospholipid	LPC 17:0	4.78879	31.8253	17.5479	20.6025	33.9493	32.038
PE	Phospholipid	PE 38:6	15.3643	31.7027	27.1646	28.9017	27.4067	38.053
PE	Phospholipid	PE 38:4	15.9947	31.6625	34.9351	28.9173	18.3084	22.9719
Cer	Sphingolipid	Cer C42:1 d18:1/C24:0	9.62283	31.5033	38.5974	33.0807	21.5055	30.8831
Cer	Sphingolipid	Cer C32:1 d18:1/C14:0	5.11924	31.5011	31.0615	28.8041	32.57	40.7398
PC	Phospholipid	PC 32:0	10.5364	31.4442	26.3245	18.9677	19.5588	20.1284
PE	Phospholipid	PE(P-18:0/20:4)	9.43757	31.3469	31.6273	28.5193	21.574	20.8529
SM	Sphingolipid	SM C32:1	4.50165	30.816	34.3557	26.9406	34.2209	35.0164
PE	Phospholipid	PE 32:0	18.242	30.6214	40.1954	24.9768	33.5207	30.9706
SM	Sphingolipid	SM C38:1	4.9065	30.5727	34.0712	27.1699	27.4658	29.0955
PS	Phospholipid	PS 36:1	10.1686	30.2726	27.1402	22.5728	17.7561	32.5594
SM	Sphingolipid	SM C42:2	3.83697	29.6788	36.027	30.5372	34.1214	30.4474
SM	Sphingolipid	SM C36:2	4.8005	29.6241	36.0834	28.726	33.2855	24.9723
PE	Phospholipid	PE(P-16:0/20:4)	17.754	29.5244	27.2634	24.4922	28.9202	23.9894
Cer	Sphingolipid	Cer C32:2 d18:2/C14:0	7.27171	29.4342	31.6148	22.5131	31.717	32.646
Gangliosides	Glycosphingolipid	GM3 d18:2/16:0	7.65165	29.3202	44.4701	56.3775	53.3717	37.9871
PE	Phospholipid	PE(P-16:0/22:6)	15.6715	29.1068	30.1974	26.5253	35.5944	31.7593
Cer	Sphingolipid	Cer C38:1 d18:1/C20:0	9.51682	28.9731	26.7463	18.3353	46.1506	42.5597
PE	Phospholipid	PE(P-18:0/22:6)	7.62731	28.7827	23.8334	23.7132	30.1066	34.1063
Cer	Sphingolipid	Cer C40:2 d18:2/C22:0	5.166	28.7472	37.6702	25.7472	21.8534	34.8002
SM	Sphingolipid	SM C35:1	5.39461	28.2938	31.9517	22.7122	31.8625	30.0192
SM	Sphingolipid	SM C33:2	11.3512	28.1904	33.8457	26.0908	33.7704	21.1208
SM	Sphingolipid	SM C32:2	9.98541	28.0972	31.7056	27.8321	34.8118	31.8131
SPB	Sphingolipid	Sph d18:1	2.59329	28.0587	29.5253	56.7326	27.0888	35.9172
SM	Sphingolipid	SM C33:1	4.9991	28.028	30.0707	24.0645	29.0193	25.9358
SPB	Sphingolipid	Sph d18:0	3.73721	27.4961	28.819	45.3698	36.6078	31.0689
SM	Sphingolipid	SM C36:1	4.21762	27.2905	34.6468	23.55	37.8709	40.7013
PC	Phospholipid	PC 40:6	7.67048	26.975	22.4337	19.0647	19.2282	27.2815
LPC	Phospholipid	LPC 22:0	7.00235	26.5981	23.9584	20.6505	19.7801	29.2697
SM	Sphingolipid	SM C34:2	3.22758	26.2619	28.2112	20.6937	27.754	23.4588
LPC	Phospholipid	LPC 18:0	3.53836	21.5211	15.082	12.9266	22.5215	25.5569
LPC	Phospholipid	LPC 20:0	4.65192	20.7203	20.2293	17.3499	17.3114	20.6962
