# Supplementary material for: Immunolipidomics Reveals a Globoside Network During the Resolution of Pro-Inflammatory Response in Human Macrophages
Source: Front Immunol. 2022 Jun 30;13:926220. doi: 10.3389/fimmu.2022.926220 (PMC9280915; doi:10.3389/fimmu.2022.926220)
Supplement: Supplementary file 4 [file Table_3.xlsx]

## Sheet: Sheet1
Supplementary Table 3. Transcripts correlating with globosides (GB3+GB4) and CEs (Related to Figure 5B)
GB3+GB4 only (937 genes)	Common (82 genes)	CEs only (52 genes)
C10orf25	WNT6	CHST2
SERPINI2	NPHP1	FUT10
NPPC	HMCN1	KALRN
TRIM61	C9orf147	ZP3
TMEM17	WDYHV1	GDF15
LTBP1	KLHL35	FAM124A
UBE2Q2P1	GSDME	CHIT1
AC114763.1	HOXA1	DCAF4
GAD1	DDX19B	HAMP
DCDC2	GNRHR2	HLA.K
CHRNA7	LINC01762	IGSF6
ZFP37	ZNF502	PLEKHH1
AC009404.1	EFEMP2	TRIB3
TRIM73	AL590428.1	NID1
CLGN	CYTL1	ATP9A
RIBC2	IMMP1L	AL353150.1
RAB38	ZNF90	RPS29P14
CXCR3	CTSA	RAF1
ISM2	LAMC2	PRF1
FAM95B1	RPS15AP10	CD209
RAC3	HLA.DQA2	AMIGO1
AC244021.1	ACOT1	ZNF215
CEL	CNN3	LYNX1
PROC	CRYZ	G0S2
AC007000.1	SCD5	AL441992.1
UBE2V1P1	SPNS2	RNPEP
MYO6	RPSAP58	SLC9A3R2
UQCRFS1P1	ASB2	PIM3
KCND1	AC022007.1	FNBP1L
MAP4K1	ZNF341.AS1	KRT79
TACC2	PHYHD1	RGPD6
ZNF528	RFNG	CADM1
AXL	OGFR.AS1	PTTG1IP
RIC3	ASIC1	NHSL1
KRT18	IL7	MYOM1
DBF4P1	CD151	EPDR1
APP	GRK5	DNAJB12
CHD7	CASC2	CD320
LAYN	FST	COBL
CYSLTR2	MEF2B	ARHGEF19
ANO7L1	SLC9B2	MORN1
ZDHHC23	OBSCN.AS1	ALKBH8
FAM124B	CAPN14	NNT
GOLGA6L4	MMEL1	TTC21B
LRRC32	LINC00954	LINC01800
RYR3	WT1	CCL8
FAM86JP	SSC4D	IQGAP2
NINL	ACOT4	CCNDBP1
AC073052.1	CX3CR1	TDRD3
ZNF337.AS1	AC104653.1	C1QB
PLEKHA7	NIPAL2	CDKN1C
EDNRB	AKAP3	SOCS3
HCN2	LINC01358
DDIT4L	HOXB6
ANKRD36B	CEACAM1
TAB2.AS1	CR391992.1
WASH3P	ALK
AC011511.1	SLC50A1
MDP1	PEAR1
EPHB1	GS1.124K5.4
ADCY4	GXYLT2
LDLRAD2	ETV1
TMEM241	SHROOM4
HPX	SERF1B
SNAI1	ARHGEF39
HAL	LARGE1
COL1A2	GOLGA2P7
RNASE2	APBB1
PAPSS2	ERAP1
PPDPF	EPB41L2
TCTE3	ADIRF
THNSL2	ZNF404
MBD2	SULT1A1
SERPINF2	IGFBP7
AC118344.1	PIGX
AC079807.1	AC009961.1
CYP2D7	BORCS8.MEF2B
STAG3L1	GOLM1
TPM1	METTL6
TSPAN6	FCER2
RAD54L	LGALS12
HCG4P7	CPVL
CFL2
MKX
TCEANC
ALB
CC2D2A
KLC4
AC007365.1
AL590617.2
PTCD2
RGS20
CACNB3
FBXO16
RPL7P1
ELOVL3
LIMCH1
ASTN2
VN1R108P
CT45A11P
ZDBF2
SERPINB9P1
RDH12
RPS10P7
OBSCN
NLGN2
TLK2P1
EMB
S1PR1
TGFB2
SLC15A2
EIF5A2
NKD1
TDO2
ZEB1
RASA4B
EPB41L5
HLA.DQB2
NOXA1
PBK
MOCOS
LTK
SYCP3
FAM72D
PRX
ZNF212
PRKCE
PIGZ
DEFB1
LEPROT
DLX3
CDC6
FAM238A
MT1M
PKN3
TSFM
AOC2
MEP1A
AL512306.3
SLC29A4
TUBE1
RPL17P10
NPC1
C20orf196
TRIM45
PHF7
PODXL2
FOXO4
TNFRSF10A
LOR
VSTM1
SPAG16
AL669831.5
WDR17
AKAP7
AC138356.2
LINC02541
SH2D4A
BRMS1
GALNT3
ARF3
RFX3.AS1
C8orf31
TOPORS
TLDC1
PDCD1
C4orf33
KIAA1683
SERPINE2
ZNF599
SLC35E4
DANCR
FBXO3
ST3GAL5.AS1
CD101
SQSTM1
GLDN
C5orf47
S100A3
NPIPB12
LTBP3
SULT1A4
ACAT2
SYNC
AC119428.2
RDH5
AC073410.1
CDC25C
PIP5K1B
GUSBP1
FAM21FP
NBDY
BPHL
PLPPR3
SSTR2
LTC4S
HSF2BP
PRR34
TINAGL1
PYCR1
ELMO3
ANXA9
TOX2
PLA2G7
ATP11C
AL031133.1
SERINC5
BASP1.AS1
PPIAP28
MAGI2.AS3
CD79B
GPR173
TRMT10A
ITGA1
FBXW7
HLA.DPA1
CCDC24
USP41
AL683807.1
CLEC12A
RASL10A
C2orf74
AK8
MARS
ABCC3
AGAP9
GJB2
CARD14
TBL1XR1
CDC14A
FTCDNL1
CASK
PDZD4
UGCG
SNX7
NPIPP1
SLC16A4
BRSK2
AC004771.1
Sep.04
AL356356.1
SLC41A3
IL20RB
GOLGA8Q
RUFY2
NECTIN1
ZFYVE16
RPL18AP3
MAGEE1
AL157395.1
LINC01119
AC007036.1
BAALC
CTDSPL
RPS6KL1
ATAD3B
CATSPERG
WDR18
DNAJC12
RNASEK
EPM2A
LINC00310
AC016949.1
NUDT9P1
NET1
MT2A
LDHD
LRFN4
LINC00106
FAM212A
MALL
GSDMB
DCAF16
S100A2
Sep.03
RASGRP2
C11orf49
APBA2
AC138150.1
UCN2
EEF1B2P3
C11orf21
ASXL1
EPG5
RUSC1.AS1
AC013474.1
TNFRSF4
ITPKC
CHD1
MED14
ACADS
OSGIN1
ZSWIM8
MYO1D
ESPL1
PDP1
MEIS3P1
PLA2G6
PNMA6A
ANKRA2
FANK1
LLGL2
PAIP2B
AURKB
AGAP5
RFX3
SLC25A27
FAM135B
CDKN2B.AS1
ZNF300P1
EBF4
AC005082.1
AC063965.1
TOP1
FAM69A
SMG9
LRRC37A3
SNAP23
LINC.PINT
AC105760.2
SMIM10
DGUOK.AS1
NOS3
LINC00630
NME7
AL138787.1
CLCNKA
LINC01412
IFT57
AL590399.3
ANKRD53
AL096855.1
HORMAD1
SYDE1
SYT6
PPIAP22
ZFYVE9
AL513165.1
LDHAP4
POLA2
BTF3P7
AL049775.1
LINC01388
AC098934.3
AHCYL2
CHRNA10
ZNF814
KIAA0825
PPP4R4
MED14OS
AL645933.1
UPF3AP3
GNL3LP1
OMG
AC138356.1
PHKA1
PCGF1
AC090587.2
SLC25A48
DYNLRB2
BTLA
CALHM3
SEMA5A
SEMA3B
RPL21P44
RCN1P2
TRDMT1
CPE
SLC22A5
MT1A
AKR7A3
PTPRF
WDR19
ZRANB3
OTOF
CHN1
ZNF19
ELAVL4
CELSR2
GNG7
HLA.F.AS1
PSD
PDZK1
DDHD2
GTF2H3
AZU1
LRRC20
DACT1
AL162615.1
SH2D6
ASB1
LINC02068
MTF1
TCEA1P2
AC046176.1
ZNF28
RPLP0P6
RPL6P27
ADAMTS8
MST1
UBE2FP1
AL354732.1
AGER
IFT140
AOC3
USP54
PDE7B
MIPOL1
KRT17P2
SLC30A6
NAT14
EVC2
NUPR1
FAM8A1
RNF170
HES1
REP15
ZNF91
AL513523.1
ZDHHC19
TLR9
TAS2R19
IL1RL2
TCTEX1D1
RAPGEFL1
AFG1L
SGPP1
ITFG1
RN7SL608P
SERTAD1
YBX1P10
POU3F1
THUMPD3.AS1
AMIGO3
AC135983.1
TGFB1I1
LINC01353
ZNF620
NSFL1C
NPTN
MMP15
PSME2P2
HCG4P11
PDIA3P1
AC131011.1
FAM185A
SLC16A7
BTN2A2
SGO1
SLAIN2
GINS4
GPHN
HASPIN
ANKRD10
AAMP
LINC02542
C12orf29
AL590666.2
DENND3
NLGN3
FAM122A
TMEM161B
LINC01376
EPS8L2
TPD52L1
EIF4BP3
CD247
SRP9P1
RTL3
SCOC.AS1
RPL21P16
RPL10P19
L1CAM
PHGDH
ALDH8A1
CREG2
CGREF1
C22orf42
SAMD13
TMEM106C
SENP1
TULP4
LINC01191
ZNF442
CCDC74A
FN3K
C4orf36
CDCA4
C16orf74
ATR
MTFR2
LYPD3
RAB30
NCBP3
LINC01134
MAP3K6
MRVI1
MZB1
AL358781.1
SARDH
RORA
ZNF283
TAF4B
WBP11
FANCC
SAMD14
RPS3AP26
PTBP2
RNASEH1.AS1
WARS2
AIFM3
RNF207
AUTS2
SLC7A6
ALS2CR12
IL19
KIAA1107
DUSP12
RPS3AP38
ISPD
CATSPER3
CTGF
ZC3H11B
RPS2P32
ZNF93
MSANTD2
GCSHP5
C1QTNF3
OLMALINC
INTS12
MED31
LANCL2
ZNF792
GIMAP8
BCL2L11
ZNF165
RIPOR2
RABGAP1L.IT1
SERF1A
SYPL2
ERMN
PLEKHG3
ADD3
AC215219.1
AL354714.2
KSR1
TUBD1
INTS6.AS1
SLX1B
DDIAS
FAM198A
TNIK
PDE3A
RAB11FIP3
ATG10
COCH
CCT6P3
AC010980.1
TRIM60P18
CEP57L1
PCBD2
TSGA10IP
KIAA1614.AS1
C4B
MEPE
AGAP1
DHRS12
ARHGAP11B
MAP3K15
PLEKHG4
AC133473.1
MYH3
CFH
SULT1B1
AL096803.1
CIB2
AL096701.3
MYEF2
PLPP7
SMU1
IPCEF1
CCNC
HECA
LRTOMT
USP50
GPR146
BMP8B
LOH12CR2
AC002456.1
TMEM182
BTBD9
IMPA1
TMEM159
SLC35A5
PPP2CA
BORCS7
ADPRM
ATP6AP1L
RPSAP16
LINC00877
ZDHHC24
GCOM1
CCZ1B
SLC4A8
TROVE2
MTHFD2L
PMPCB
MIS18A
SLC12A2
CTAGE5
KDELC1
AVIL
ARIH1
LRRC37B
FAM3C
TMEM18
MTCO3P11
AK3
PEX5
UHMK1
CRTAM
TMEM19
OSER1.AS1
F2RL3
CST6
GALNS
NUDCD2
PSIP1
CCDC17
TMEM267
LINC01637
SCAMP3
ZC3H13
AL133163.1
C1orf159
ADAMTS15
ATE1
LZTFL1
HECTD4
STIM1
TCF7
NCAPH2
KIF21B
STAG1
BX284668.5
DHCR7
TRBC2
HDHD3
DNAH14
PACRGL
BACH1.IT2
AL512288.2
C3orf80
KIF21A
TMEM266
ZNF281
PEF1
ENTPD3.AS1
CEP128
CPNE1
ARHGAP42
TMEM175
HRH1
ARSG
KPNA5
TMX1
DYNC1LI2
SLC25A17
LINC01740
ANKDD1B
ENPP2
SPATA24
TRAPPC13
AC116347.1
PRIM2
CTSV
KAT2B
AGGF1P2
SMARCD3
ZCRB1
TMSB10
NT5DC3
CLMP
AL592078.1
PLK4
AL021068.1
B2M
CRHBP
GYPC
RNPS1
SLC35A3
RNF144A.AS1
XPNPEP2
SNHG17
CTSS
EIF2B2
CMTM6
APOO
GTF2IRD2B
SYP
COL1A1
ABCB1
AL590399.1
PPM1J
NFIA
LMBRD1
SLC2A5
IFNLR1
WNT5A
FBLN5
UNC5C
TNFRSF18
LYZ
ATP1B4
OGFOD3
GNG12
CD81
CLECL1
PKIB
DPY19L3
TPK1
ZDHHC20P1
NRSN2
ZNF83
MB21D2
SRPX2
TRIM9
ATG12
SIGLEC16
C21orf2
RRM2P3
CCDC184
C12orf66
RASA4DP
ANXA2P2
UNC13A
SLA
HTR2B
PPP1R14BP3
ZNF596
LINC01961
DCTN5
FAM86B1
SH3BP5.AS1
ULK3
DMWD
PIR
ARL17B
TMEM42
SPRY1
RSPH9
WASH7P
CFAP161
AL672207.1
RNASET2
AC098613.1
YPEL4
NOV
CTBP1.AS2
RPL13AP5
NOXRED1
IFT43
AXDND1
RBP7
CLDN11
NUMBL
MRPL9
MADCAM1
CD86
HSPA8
HSDL2
NSMF
HMMR
WASHC2A
VWA3B
ORM1
SH3TC1
ST3GAL1
FASLG
RAMP1
CCDC40
LINC00623
OSCP1
MAP3K9
TXNDC11
GGACT
BTN3A2
ACSF2
TIE1
ADSSL1
RGS11
CENPK
GUSB
PKD1L1
ZNF559
PMF1
AGFG1
OCEL1
MFSD10
WASHC1
XPNPEP3
GLIS3
GABPB2
PTPRC
S100A9
PICALM
MTPAP
DNAL1
USP34
GJA3
RPS6KA5
DHFR
LRMDA
C6orf223
WWC2
PFN2
HLA.DRA
RWDD4P2
C17orf58
IFI6
CD226
GTF2H2
HSD17B8
QDPR
RPS26
SUMF2
ZNF780B
PTPRK
TAL2
SLC5A6
IFNG
RAD51
HIKESHI
KIF18A
FMC1
PHF8
RUFY4
AL353625.1
SYNJ1
PXDC1
PIDD1
NAV1
CPAMD8
AKT2
SPTBN4
TSNAXIP1
PRRG1
MUCL1
AC231533.2
WWC1
CD69
WNK2
HCG20
TAPBPL
ADAMTS2
MAGI3
AC016894.1
FAM83D
EFHC2
SNHG14
SLC25A52
LRFN1
ADGRV1
LRRC63
TEAD3
SPAG8
TPD52
HIST1H2BJ
EFCAB7
NONO
AL807757.2
SYCP2
NEK1
ST13P6
CSF2RA
DZANK1
HPF1
C15orf61
VPS9D1
DDIT4
LCMT2
AC004980.1
HUS1
CEP72
MBOAT1
DUSP19
FBXO15
HSBP1L1
FUZ
TECTA
C9orf106
HIP1
KLF2
PSMD9
TATDN2P2
AL390879.2
IER5
SWT1
RAB3A
AC005532.1
CCDC94
VDAC1P8
MAP7
KNSTRN
GLIS3.AS1
DEPDC1
ZIK1
WFDC2
FAM117B
GNB5
PHYH
PGA3
ROR2
STAP2
MVB12B
KATNAL2
HOMER1
NEURL1
MST1R
TEAD2
AKT3.IT1
C12orf73
LINC01772
CLCN2
C2orf27A
SDCBP2
SPON2
CALCOCO1
TSPY26P
MKLN1
DIXDC1
SPDYA
WNT4
APLP2
MKLN1.AS
FZD3
CARNS1
